# Supplementary material for: Giant Tunneling Electroresistance and Anisotropic Photoresponse in Sliding Ferroelectric Homojunctions Based on Bilayer Janus MoSSe
Source: Nanomaterials (Basel). 2026 Mar 18;16(6):370. doi: 10.3390/nano16060370 (PMC13029547; doi:10.3390/nano16060370)
Supplement: Supplementary file 1 [file nanomaterials-16-00370-s001.zip]

Archive with 1 entries (1 files):
- nanomaterials-4141298-supplementary.pdf
